# Supplementary material for: Influence of 3D Printing Parameters on Apparent Resistivity, Repeatability and Time-Dependent Drift of Conductive PLA
Source: Polymers (Basel). 2026 May 22;18(11):1274. doi: 10.3390/polym18111274 (PMC13259191; doi:10.3390/polym18111274)
Supplement: Supplementary file 1 [file polymers-18-01274-s001.zip]

Archive with 1 entries (1 files):
- polymers-4316361-supplementary.pdf
